# Supplementary material for: Biocompatible MgFeCO3 Layered Double Hydroxide (LDH) for Bone Regeneration—Low-Temperature Processing through Cold Sintering and Freeze-Casting
Source: Bioengineering (Basel). 2023 Jun 19;10(6):734. doi: 10.3390/bioengineering10060734 (PMC10294808; doi:10.3390/bioengineering10060734)
Supplement: Supplementary file 1 [file bioengineering-10-00734-s001.zip]

Archive with 1 entries (1 files):
- bioengineering-2425677-supplementary.pdf
